# Supplementary material for: Mitogenomes from The 1000 Genome Project Reveal New Near Eastern Features in Present-Day Tuscans
Source: PLoS One. 2015 Mar 18;10(3):e0119242. doi: 10.1371/journal.pone.0119242 (PMC4365045; doi:10.1371/journal.pone.0119242)
Supplement: S4 Table — (XLSX) [file pone.0119242.s004.xlsx]

## Sheet: Populations
Table S4. Mitochondrial complete genomes used for computing Fst distances.
	Population	Origin	Code	N	Reference
	Iberians	Spain	IBS	107	1000G
	CEPH	North/West European ancestry	CEU	99	1000G
	British	England and Scotland	GBR	92	1000G
	Armenians	Erevan	ARM	30	[1]
	Georgians	Batumi	GEO	28	[1]
	Azeris	Baku	AZJ	30	[1]
	Turks	Ankara	TUR	29	[1]
	Iranians	Iran	IRA	382	[1]; [2]
	Tuscans	Tuscany	TSI	110	1000G
				1110
References
[1] Schonberg A, Theunert C, Li M, Stoneking M, Nasidze I (2011) High-throughput sequencing of complete human mtDNA genomes from the Caucasus and West Asia: high diversity and demographic inferences. Eur J Hum Genet 19: 988-994.
[2] Derenko M, Malyarchuk B, Bahmanimehr A, Denisova G, Perkova M, et al. (2013) Complete mitochondrial DNA diversity in Iranians. PLoS One 8: e80673.

## Sheet: Fst_matrix
Table S4. Matrix of pairwise Fst values based on mitochondrial complete genomes.
	ARM	AZJ	CEU	GBR	GEO	IBS	TSI	TUR	IRA
ARM	0
AZJ	0.00332	0
CEU	0.03839	0.06623	0
GBR	0.02583	0.05071	0.0007	0
GEO	-0.00655	0.00368	0.04845	0.03773	0
IBS	0.04293	0.07395	0.00065	0.0067	0.05108	0
TSI	0.03279	0.05886	-0.00215	0.00122	0.04541	0.00072	0
TUR	0.00532	0.01253	0.04054	0.0379	0.00365	0.04136	0.03818	0
IRA	0.01384	0.0289	0.01544	0.01122	0.02553	0.02232	0.01268	0.02278	0
